# Supplementary material for: The C-Terminal SynMuv/DdDUF926 Domain Regulates the Function of the N-Terminal Domain of DdNKAP
Source: PLoS One. 2016 Dec 20;11(12):e0168617. doi: 10.1371/journal.pone.0168617 (PMC5173251; doi:10.1371/journal.pone.0168617)
Supplement: S5 Table — The CLIP raw reads were aligned to the D. discoideum genome sequence (http://dictybase.org/) using Bowtie2. We counted reads associated with genomic features with the tophat2 program. (XLSX) [file pone.0168617.s008.xlsx]

## Sheet: Sheet1
Gene ID	Reads		Gene name
DDB_G0295643	66653	ncRNA	26S_rRNA-1
DDB_G0295647	64562	ncRNA	17S_rRNA-1
DDB_G0295645	16140	ncRNA	5.8S_rRNA-1
DDB_G0295655	4525	ncRNA	5S_rRNA-2
DDB_G0294413	4437	ncRNA	srp = Signal Recognition Particle RNA
DDB_G0294012	1457	Exons	alpha subunit of the central stalk of mitochondrial F1F0 ATP synthase
DDB_G0295493	1318	ncRNA	srp = Signal Recognition Particle RNA
DDB_G0294092	1258	Exons	cox3
DDB_G0294088	1258	Exons	the cox1
ig529_DDB_G0268244	1097	Intergenic	ig529_DDB_G0268244
DDB_G0294090	687	Exons	enriched in gametes
DDB_G0269134	524	Exons	elongation factor 1 alpha
DDB_G0282601	481	Exons	protein component of the small (40S) ribosomal subunit
DDB_G0277345	474	Exons	protein component of the small (40S) ribosomal subunit
DDB_G0277345	474	Intron-Exon	protein component of the small (40S) ribosomal subunit
DDB_G0288373	353	Exons	translocates peptidyl-tRNA from the aminoacyl site to the peptidyl site on the ribosome during protein synthesis
DDB_G0279997	296	Exons	protein component of the large (60S) ribosomal subunit
DDB_G0277803	290	Exons	protein component of the large (60S) ribosomal subunit
DDB_G0285277	286	Exons	protein component of the large (60S) ribosomal subunit
DDB_G0294046	275	Exons	protein component of the small ribosomal subunit
DDB_G0294052	264	Exons	subunit of NADH dehydrogenase
DDB_G0295491	256	ncRNA	rnu2a= RNA, U2 small nuclear
DDB_G0269234	212	Exons	has 94
DDB_G0295497	208	ncRNA	rnu2b= RNA, U2 small nuclear
DDB_G0286509	207	Exons	H2Bv3
DDB_G0285319	193	Exons	linker histone H1
DDB_G0295629	193	ncRNA	RNase MRP RNA
DDB_G0272825	190	Exons	protein component of the small (40S) ribosomal subunit
DDB_G0271848	186	Exons	porin of the outer mitochondrial membrane
DDB_G0292460	186	Exons	protein component of the large (60S) ribosomal subunit
DDB_G0282141	176	Exons	histidine-rich
DDB_G0279667	173	Exons	component of the H2A-H2B-H3-H4 histone octamer
DDB_G0282979	171	Exons	component of the eukaryotic translation elongation factor EF-1
DDB_G0291191	164	Exons	highly similar to Dictyostelium cprA
DDB_G0294050	164	Exons	protein component of the small ribosomal subunit
DDB_G0281565	154	Exons	protein component of the large (60S) ribosomal subunit
DDB_G0294078	154	Exons	cytB
DDB_G0288349	151	Exons	protein component of the large (60S) ribosomal subunit
DDB_G0267418	144	Exons	highly similar to mammalian SAHH (catalyzes the hydrolysis of S-adenosyl-L-homocysteine into adenosine and homocysteine)
DDB_G0286075	144	Exons	protein component of the small (40S) ribosomal subunit
DDB_G0267400	143	Exons	hspD
DDB_G0284167	140	Exons	DDB_G0284167
DDB_G0280823	139	Exons	protein component of the small (40S) ribosomal subunit
ig7450_DDB_G0304561	139	Intergenic	ig7450_DDB_G0304561
DDB_G0281677	136	Exons	protein component of the small (40S) ribosomal subunit
DDB_G0269284	132	Exons	similar to D. purpureum protein
DDB_G0294020	132	Exons	nad2
DDB_G0282143	121	Exons	histidine-rich
DDB_G0284533	121	Exons	protein component of the small (40S) ribosomal subunit
DDB_G0269146	118	Exons	similar to eukaryotic translation initiation factor 4A
DDB_G0272819	118	Exons	32 kDa heat inducible protein
DDB_G0275069	117	Exons	fatty acid synthases catalyze the formation of long-chain fatty acids from acetyl-CoA
ig5320_DDB_G0280019	112	Intergenic	ig5320_DDB_G0280019
DDB_G0294028	109	Exons	nad6
DDB_G0294032	108	Exons	nad9
DDB_G0271298	107	Exons	protein component of the large (60S) ribosomal subunit
DDB_G0285505	107	Exons	catalyzes the reaction D-glucose 6-phosphate
DDB_G0294014	107	Exons	atp6
DDB_G0294088	100	Introns	the cox1
DDB_G0291870	99	Exons	protein component of the large (60S) ribosomal subunit
DDB_G0279189	98	Exons	protein component of the large (60S) ribosomal subunit
DDB_G0288299	92	Exons	ortholog of S. cerevisiae SNZ1 involved in the pyridoxine (vitamin B6) biosynthetic pathway
DDB_G0282379	88	Exons	protein component of the large (60S) ribosomal subunit
ig9687_DDB_G0290279	76	Intergenic	ig9687_DDB_G0290279
ig3012_DDB_G0274661	75	Intergenic	ig3012_DDB_G0274661
DDB_G0277511	74	Exons	catalyzes the reaction 4-hydroxyphenylpyruvate
DDB_G0279411	73	Exons	ctsD
ig5972_DDB_G0281803	73	Intergenic	ig5972_DDB_G0281803
ig10162_DDB_G0291608	72	Intergenic	ig10162_DDB_G0291608
ig5656_DDB_G0280939	72	Intergenic	ig5656_DDB_G0280939
DDB_G0288879	71	Exons	has 94
ig2_DDB_G0267252	71	Intergenic	ig2_DDB_G0267252
ig1460_DDB_G0269162	71	Intergenic	ig1460_DDB_G0269162
DDB_G0281605	70	Exons	related to cysteine protease C1A
ig5203_DDB_G0279733	70	Intergenic	ig5203_DDB_G0279733
DDB_G0291866	69	Exons	similar to mitochondrial matrix acyl carrier protein and the animal NADH dehydrogenase (ubiquinone) 1
DDB_G0269136	67	Exons	elongation factor 1 alpha
DDB_G0274599	65	Exons	has 94
DDB_G0288907	65	Exons	smtA
ig2121_DDB_G0272502	63	Intergenic	ig2121_DDB_G0272502
DDB_G0289025	62	Exons	protein component of the small (40S) ribosomal subunit
DDB_G0289599	62	Exons	connects the actin cytoskeleton to the Golgi apparatus
ig5922_DDB_G0281475	62	Intergenic	ig5922_DDB_G0281475
DDB_G0289599	62	Intron-Exon	connects the actin cytoskeleton to the Golgi apparatus
ig5156_DDB_G0279575	61	Intergenic	ig5156_DDB_G0279575
DDB_G0295593	56	ncRNA	pRNA = ribonuclease P RNA
DDB_G0295543	56	ncRNA	sno18 = Small NucleOlar RNA
DDB_G0288101	53	Exons	protein component of the large (60S) ribosomal subunit
DDB_G0274601	53	Exons	has 94
ig5818_DDB_G0281211	53	Intergenic	ig5818_DDB_G0281211
DDB_G0279997	52	Introns	Ribosomal Protein Large subunit
ig10685_DDB_G0292640	52	Intergenic	ig10685_DDB_G0292640
ig8180_DDB_G0286779	51	Intergenic	ig8180_DDB_G0286779
ig11106_DDB_G0293522	51	Intergenic	ig11106_DDB_G0293522
ig9821_DDB_G0290659	51	Intergenic	ig9821_DDB_G0290659
DDB_G0295489	49	ncRNA	rnu2c
DDB_G0285971	48	Introns	ribosomal protein L37
ig8093_DDB_G0294589	45	Intergenic	ig8093_DDB_G0294589
ig2695_DDB_G0273893	43	Intergenic	ig2695_DDB_G0273893
ig3072_DDB_G0274423	42	Intergenic	ig3072_DDB_G0274423
ig2814_DDB_G0274795	41	Intergenic	ig2814_DDB_G0274795
ig4725_DDB_G0278523	40	Intergenic	ig4725_DDB_G0278523
DDB_G0283765	39	Introns	homogentisate 1,2-dioxygenase
ig10247_DDB_G0291532	39	Intergenic	ig10247_DDB_G0291532
DDB_G0294062	38	Exons	protein component of the small ribosomal subunit
DDB_G0284473	38	Introns	vacuolar ATPase subunit C
DDB_G0284731	38	Introns	DDB_G0284731
ig3049_DDB_G0274935	38	Intergenic	ig3049_DDB_G0274935
ig9292_DDB_G0289309	38	Intergenic	ig9292_DDB_G0289309
ig7865_DDB_G0286015	37	Intergenic	ig7865_DDB_G0286015
DDB_G0279189	36	Introns	60S ribosomal protein L11
DDB_G0280975	36	Introns	Rho-related protein racE
DDB_G0288267	36	Introns	Probable threonine--tRNA ligase 1, cytoplasmic
ig558_DDB_G0268670	36	Intergenic	ig558_DDB_G0268670
ig5158_DDB_G0279583	36	Intergenic	ig5158_DDB_G0279583
DDB_G0295561	36	ncRNA	sno15
DDB_G0272250	35	Introns	40S ribosomal protein S15
DDB_G0280187	35	Introns	Uncharacterized protein
DDB_G0287953	35	Introns	26S proteasome non-ATPase regulatory subunit 1
ig9834_DDB_G0290585	35	Intergenic	ig9834_DDB_G0290585
ig2737_DDB_G0274001	35	Intergenic	ig2737_DDB_G0274001
ig7236_DDB_G0284473	35	Intergenic	ig7236_DDB_G0284473
ig8080_DDB_G0286499	35	Intergenic	ig8080_DDB_G0286499
ig9692_DDB_G0290267	35	Intergenic	ig9692_DDB_G0290267
DDB_G0281325	34	Introns	DDB_G0281325
DDB_G0287933	34	Introns	transmembrane protein
ig7706_DDB_G0285613	34	Intergenic	ig7706_DDB_G0285613
DDB_G0277511	33	Introns	4-hydroxyphenylpyruvate dioxygenase
ig9596_DDB_G0290053	33	Intergenic	ig9596_DDB_G0290053
ig9729_DDB_G0290371	33	Intergenic	ig9729_DDB_G0290371
DDB_G0285561	32	Introns	40S ribosomal protein S15
ig8648_DDB_G0287797	32	Intergenic	ig8648_DDB_G0287797
ig2784_DDB_G0274375	32	Intergenic	ig2784_DDB_G0274375
ig10766_DDB_G0292844	32	Intergenic	ig10766_DDB_G0292844
ig5163_DDB_G0279611	32	Intergenic	ig5163_DDB_G0279611
DDB_G0274859	31	Introns	Peroxiredoxin-4
DDB_G0275125	31	Introns	Phospholipase B-like protein F
ig5148_DDB_G0279559	31	Intergenic	ig5148_DDB_G0279559
ig2674_DDB_G0273835	29	Intergenic	ig2674_DDB_G0273835
ig7629_DDB_G0285473	29	Intergenic	ig7629_DDB_G0285473
DDB_G0289811	28	Exons	has 94
ig6951_DDB_G0283933	28	Intergenic	ig6951_DDB_G0283933
ig5757_DDB_G0281097	28	Intergenic	ig5757_DDB_G0281097
ig9227_DDB_G0289157	27	Intergenic	ig9227_DDB_G0289157
ig5329_DDB_G0279983	27	Intergenic	ig5329_DDB_G0279983
ig11186_DDB_G0293864	27	Intergenic	ig11186_DDB_G0293864
ig9765_DDB_G0290469	27	Intergenic	ig9765_DDB_G0290469
ig8540_DDB_G0295777	26	Intergenic	ig8540_DDB_G0295777
ig7982_DDB_G0286187	26	Intergenic	ig7982_DDB_G0286187
ig5677_DDB_G0280849	26	Intergenic	ig5677_DDB_G0280849
ig9646_DDB_G0290171	26	Intergenic	ig9646_DDB_G0290171
ig10465_DDB_G0291984	26	Intergenic	ig10465_DDB_G0291984
ig2944_DDB_G0274695	26	Intergenic	ig2944_DDB_G0274695
ig10464_DDB_G0292112	25	Intergenic	ig10464_DDB_G0292112
ig11031_DDB_G0293492	25	Intergenic	ig11031_DDB_G0293492
ig4592_DDB_G0278297	25	Intergenic	ig4592_DDB_G0278297
DDB_G0295513	25	ncRNA	small non coding RNA
DDB_G0274137	24	Exons	has 94
ig6906_DDB_G0283889	24	Intergenic	ig6906_DDB_G0283889
ig3161_DDB_G0274153	24	Intergenic	ig3161_DDB_G0274153
ig1955_DDB_G0272108	23	Intergenic	ig1955_DDB_G0272108
ig4928_DDB_G0279057	23	Intergenic	ig4928_DDB_G0279057
DDB_G0295617	23	ncRNA	sno5
ig5807_DDB_G0281191	22	Intergenic	ig5807_DDB_G0281191
ig8852_DDB_G0288285	22	Intergenic	ig8852_DDB_G0288285
ig7835_DDB_G0285959	22	Intergenic	ig7835_DDB_G0285959
DDB_G0294515	22	ncRNA	dutA
DDB_G0295549	22	ncRNA	rnu1b
DDB_G0294411	22	ncRNA	rnu1a
ig7380_DDB_G0284893	21	Intergenic	ig7380_DDB_G0284893
DDB_G0289081	20	Exons	contains a NAD(P)-binding domain
ig1757_DDB_G0271786	20	Intergenic	ig1757_DDB_G0271786
ig8101_DDB_G0286565	20	Intergenic	ig8101_DDB_G0286565
ig9620_DDB_G0290069	20	Intergenic	ig9620_DDB_G0290069
ig6822_DDB_G0283667	20	Intergenic	ig6822_DDB_G0283667
ig8075_DDB_G0286485	20	Intergenic	ig8075_DDB_G0286485
ig2395_DDB_G0273183	20	Intergenic	ig2395_DDB_G0273183
ig2133_DDB_G0272909	20	Intergenic	ig2133_DDB_G0272909
ig10508_DDB_G0292214	20	Intergenic	ig10508_DDB_G0292214
DDB_G0295505	20	ncRNA	rnu6 = RNA, U6 small nuclear
DDB_G0295615	20	ncRNA	sno7
