# Supplementary material for: The C-Terminal SynMuv/DdDUF926 Domain Regulates the Function of the N-Terminal Domain of DdNKAP
Source: PLoS One. 2016 Dec 20;11(12):e0168617. doi: 10.1371/journal.pone.0168617 (PMC5173251; doi:10.1371/journal.pone.0168617)
Supplement: S6 Table — Differentially regulated genes were identified using the SAM program. Only those genes are listed that were in addition more than 1.5 fold differentially regulated in comparison to AX2 cells. GeneID is the dictyBase (http://dictybase.org/) gene identification number. The description of the protein name was obtained from dictyBase. Proteins were functionally categorised using the extended categorization scheme for D. discoideum that is based on the yeast classification scheme. (XLSX) [file pone.0168617.s009.xlsx]

## Sheet: Sheet1
Upregulated genes
Gene ID	DDB_G	Fold Change	Gene Name	Name Description	Gene Product	Yeast Category	Yeast Classification	Description
VSA524	DDB_G0286849	2.17233	DDB_G0286849	N/A	short-chain dehydrogenase/reductase (SDR) family protein, glucose/ribitol dehydrogenase family protein	1.1	Metabolism: amino-acid metabolism	similar to bacterial short-chain dehydrogenase/reductase family proteins, and human RDH8 (retinol dehydrogenase 8)
VSG248	DDB_G0279137	2.00308	DDB_G0279137	N/A	methylenetetrahydrofolate reductase, MTHFR	1.1	Metabolism: amino-acid metabolism	catalyzes the reaction 5-methyltetrahydrofolate + NADP<sup>+</sup> = 5,10-methylenetetrahydrofolate + NADPH + H<sup>+</sup> in various biosynthetic pathways
SSA106	DDB_G0277947	1.67713	shmt1	shmt = Serine HydroxyMethylTransferase	serine hydroxymethyltransferase 1	1.1	Metabolism: amino-acid metabolism	cytoplasmic serine hydroxymethyltransferase
SLK745	DDB_G0281071	1.65882	serA	ser = SERine biosynthesis	3-phosphoglycerate dehydrogenase	1.1	Metabolism: amino-acid metabolism	catalyzes the reaction 3-phosphoglycerate + NAD <=> 3-phospho-hydroxypyruvate + NADH
SLD718	DDB_G0287519	1.6455	DDB_G0287519	N/A	acetyl-coA hydrolase	1.1	Metabolism: amino-acid metabolism	catalyzes the reaction acetoacetyl-CoA + H<sub>2</sub>O = CoA + acetoacetate
VSD334	DDB_G0295807	1.62593	DDB_G0295807	N/A	short-chain dehydrogenase/reductase (SDR) family protein, glucose/ribitol dehydrogenase family protein	1.1	Metabolism: amino-acid metabolism	N/A
VSK379	DDB_G0279287	1.54329	DDB_G0279287	N/A	cysteine desulfurase, mitochondrial precursor	1.1	Metabolism: amino-acid metabolism	catalyzes the reaction L-cysteine + [enzyme]-cysteine <=> L-alanine + [enzyme]-S-sulfanylcysteine
SSK318	DDB_G0287229	1.5024	chdh	chdh = CHoline DeHydrogenase	choline dehydrogenase, glucose-methanol-choline oxidoreductase	1.1	Metabolism: amino-acid metabolism	catalyzes the reaction: choline + acceptor = betaine aldehyde + reduced acceptor
VSF258	DDB_G0278573	1.6802	DDB_G0278573	N/A	glutamine amidotransferase class-I domain-containing protein	1.1	Metabolism: amino-acid metabolism	this domain is found in several enzymes of the class EC 2.4.2
SSC160	DDB_G0269410	2.2872	DDB_G0269410	N/A	pyrroline-5-carboxylate reductase, PCA reductase	1.1	Metabolism: amino-acid metabolism	catalyzes the reaction L-proline + NAD(P)<sup>+</sup> <=> 1-pyrroline-5-carboxylate + NAD(P)H + H<sup>+</sup>
SLI107	DDB_G0288715	2.10394	gadB	gad = GlutAmate Decarboxylase	glutamate decarboxylase B	1.1	Metabolism: amino-acid metabolism	catalyzes the reaction L-glutamate = 4-aminobutanoate + CO<sub>2</sub>
VSB237	DDB_G0285065	1.67334	DDB_G0285065	N/A	leucine carboxyl methyltransferase	1.1	Metabolism: amino-acid metabolism	N/A
SLI892	DDB_G0277087	1.84575	purH	pur = PURine synthesis	AICAR transformylase / IMP cyclohydrolase, inosine monophosphate cyclohydrolase / phosphoribosylaminoimidazolecarboxamide formyltransferase	1.3	Metabolism: nucleotide metabolism	bifunctional enzyme that catalyzes the reactions N<sup>10</sup>-formyl-H<sub>4</sub>F + AICAR <=> tetrahydrofolate + phosphoribosyl-formamido-carboxamide and phosphoribosyl-formamido-carboxamide <=> IMP + H<sub>2</sub>O
SSA754	DDB_G0281551	1.71934	guaA	gua = GUAnosine biosynthesis	GMP synthetase	1.3	Metabolism: nucleotide metabolism	catalyzes the reaction xanthosine-5-phosphate + H<sub>2</sub>O + L-glutamine + ATP <=> L-glutamate + GMP + pyrophosphate + AMP in GMP biosynthesis
VSA566	DDB_G0283701	1.71142	guaB	gua = GUAnosine 5'-monophosphate synthesis	IMP dehydrogenase, inosine-5'-monophosphate dehydrogenase	1.3	Metabolism: nucleotide metabolism	catalyzes the reaction H<sub>2</sub>O + NAD + IMP <=> xanthosine-5-phosphate + NADH, the first step of GMP biosynthesis
VSG165	DDB_G0276335	1.70045	pyr1-3	pyr = PYRimidine synthesis	dihydroorotase, aspartate carbamoyltransferase, glutamine-dependent carbamoyl-phosphate synthase	1.3	Metabolism: nucleotide metabolism	multifunctional enzyme that carries out the three first enzymatic activities of the <i>de novo</i> pyrimidine biosynthetic pathway
VSH415	DDB_G0276331	1.54653	pyr4	pyr = PYRimidine synthesis	dihydroorotate oxidase, dihydroorotate dehydrogenase	1.3	Metabolism: nucleotide metabolism	catalyzes the reaction O<sub>2</sub> + dihydroorotate = H<sub>2</sub>O<sub>2</sub> + orotate in <i>de novo</i> biosynthesis of pyrimidine ribonucleotides
VSJ853	DDB_G0291856	1.52116	gerD	ger = GERmination	germination protein (270G)	1.5	Metabolism: C-compound and carbohydrate metabolism	similar to celA and celB
VSH739	DDB_G0276105	1.77471	gtr2	gtr = GlycosylTRansferase	alpha amylase domain-containing protein, starch synthase-like protein	1.5	Metabolism: C-compound and carbohydrate metabolism	distant relative of CAZy family GT5
SSH225	DDB_G0288299	1.52041	pdx1	pdx = PyriDoXine	vitamin B6 biosynthesis protein, putative pyridoxal biosynthesis protein PDX1	1.7	Metabolism: 0ther	ortholog of S. cerevisiae SNZ1 involved in the pyridoxine (vitamin B6) biosynthetic pathway
SSC793	DDB_G0285025	2.83658	alrE	alr = ALdehyde Reductase	aldo-keto reductase	1.7	Metabolism: 0ther	member of aldo-keto reductase family, which reduces C=O to C-OH in aldehydes and ketones
SSA241	DDB_G0293850	2.18047	alrA	alr = ALdehyde Reductase	aldehyde reductase, aldo-keto reductase	1.7	Metabolism: 0ther	involved in regulation of aggregate size
VSF738	DDB_G0282467	1.73106	DDB_G0282467	N/A	1-aminocyclopropane-1-carboxylate synthase, S-adenosyl-L-methionine methylthioadenosine-lyase, ACC synthase	1.7	Metabolism: 0ther	catalyzes the reaction S-adenosyl-L-methionine <=> 1-aminocyclopropane-1-carboxylate + methylthioadenosine
SLI747	DDB_G0292250	1.72326	sqrdl	sqrdl = Sulfide Quinone ReDuctase-Like	putative sulfide quinone reductase	1.7	Metabolism: 0ther	ortholog of the conserved sulfide quinone reductase-like protein
SLI122	DDB_G0281101	1.60557	ldhA	ldh = D-Lactate DeHydrogenase	D-lactate dehydrogenase	2.1	Energy: glycolysis and gluconeogenesis	ortholog of D-lactate dehydrogenase which converts pyruvate to D-lactate under anareobic conditions
AF011338	DDB_G0285251	1.52543	rsc43	N/A	Protein DRE2	2.4	Energy: respiration	N/A
SLC235	DDB_G0288893	1.67449	hemF	hem = HEMe biosynthesis	coproporphyrinogen III oxidase, coproporphyrinogen oxidase	2.4	Energy: respiration	catalyzes the reaction coproporphyrinogen-III + O<sub>2</sub> + 2 H+ = protoporphyrinogen-IX + 2 CO<sub>2</sub> + 2 H<sub>2</sub>O
SLB241	DDB_G0280763	1.53053	hemA	hem = HEMe biosynthesis	5-aminolevulinate synthase, ALA synthase	2.4	Energy: respiration	catalyzes the reaction succinyl-CoA + glycine = 5-aminolevulinate + CoA + CO2
VSG594	DDB_G0286843	1.53718	gtaQ	gta = GaTA	putative GATA-binding transcription factor, GATA zinc finger domain-containing protein 17	3.3	Transcription: mRNA synthesis	has 19 amino acids between the two CX2C motifs
SLK440	DDB_G0280529	1.63306	cstf2	cstf = Cleavage STimulation Factor	RNA-binding region RNP-1 domain-containing protein, RNA recognition motif-containing protein RRM, cleavage stimulation factor 64 kDa subunit	3.3	Transcription: mRNA synthesis	component of the CSTF complex, which in mammalian is required for polyadenylation and 3'-end cleavage of pre-mRNAs
SSF579	DDB_G0291075	2.03202	warA	wri = WaRIai, Japanese word for proportioning or ratio	putative homeobox transcription factor, homeodomain (HOX) containing protein	3.5	Transcription: other transcription activities	controls cell-type proportioning
AF020279	DDB_G0276159	1.51514	rtc1	rtc = RNA 3'-Terminal phosphate Cyclase	RNA 3'-terminal phosphate cyclase	3.5	Transcription: other transcription activities	ortholog of RTC1 which catalyzes the conversion of 3'-phosphate to a 2',3'-cyclic phosphodiester at the end of RNA
SLC177	DDB_G0276141	1.82233	pdi1	pdi = Protein Disulfide Isomerase<br/>Nomenclature conflict: Do not confuse the pdi1 gene encoding protein disulfide isomerase with pdiA encoding cAMP phosphodiesterase inhibitor	protein disulfide isomerase	5.1	Protein destination: Protein folding and stabilization	catalyzes the rearrangement of disulfide bonds in proteins
VSG268	DDB_G0285149	2.04937	DDB_G0285149	N/A	RING zinc finger-containing protein, TRAF-type zinc finger-containing protein, meprin and TRAF homology (MATH) domain-containing protein	5.3	Protein destination: protein modification	similar to mammalian TNF receptor-associated factors 5 and 6 (TRAF5, TRAF6)
AF006826	DDB_G0276153	1.53427	nsfA	nsf = N-ethylmaleimide-Sensitive Fusion	N-ethylmaleimide-sensitive fusion protein	6.4	Cellular biogenesis and organization: intracellular transport vesicles	ATPase required for endocytosis, membrane trafficking and cell motility; acts as a SNAP receptor (SNARE) chaperone which binds, through soluble NSF attachment proteins (SNAPs), to SNARE complexes and utilizes the energy of ATP hydrolysis to promote SNARE recycling
VSH356	DDB_G0280533	2.58248	lmcB	0	unknown	6.8	Cellular biogenesis and organization: other	vegetative-specific gene repressed at the onset of development
X15381	DDB_G0280533	2.33282	lmcA	0	unknown	6.8	Cellular biogenesis and organization: other	vegetative-specific gene repressed at the onset of development
SSA618	DDB_G0277667	1.68	DDB_G0277667	N/A	cyclin domain-containing protein	8.3	Cell proliferation: cell cycle control and mitosis	uncharacterized conserved protein with cyclin domain
VSC321	DDB_G0269628	2.00229	DDB_G0269628	N/A	NEK family protein kinase DDB_G0269628	8.3	Cell proliferation: cell cycle control and mitosis	putative protein serine/threonine kinase
L46371	DDB_G0276893	1.72876	ctxB	ctx = CorTeXillin	actin bundling protein cortexillin II	9.1	Movement: cytoskeletal components	member of the alpha-actinin/spectrin superfamily, dimerizes with cortexillin I
SLC782	DDB_G0286355	1.61974	mhcA	mhcA = Myosin Heavy Chain A	myosin II heavy chain	9.1	Movement: cytoskeletal components	myosin II heavy chain, component of the actin-based molecular motor (conventional myosin)
SSF572	DDB_G0289483	1.57906	ctxA	ctx = CorTeXillin	actin bundling protein cortexillin I	9.1	Movement: cytoskeletal components	member of the alpha-actinin/spectrin superfamily, dimerizes with cortexillin II
SLD730	DDB_G0268632	1.55974	abpA	abp = Actin-Binding Protein	alpha actinin 1	9.2	Movement: cytoskeletal organization	actin bundling protein that crosslinks actin into lateral arrays and increases the actin-stimulated Mg ATPase of myosin
L36202	DDB_G0277855	1.85279	fimA	fim = FIMbrin	fimbrin-1	9.2	Movement: cytoskeletal organization	calcium-regulated actin bundling protein
SLC237	DDB_G0282817	3.14577	patB	pat = P-type ATPase	P-type ATPase	10.1	Stress response and cell rescue: Homeostasis	plasma membrane P-type ATPase that is necessary for survival in acidic environments
SSE777	DDB_G0276951	3.67887	hspG7	hsp = Heat Shock Protein	heat shock protein Hsp20 domain-containing protein	10.2	Stress response and cell rescue: stress response	N/A
SLD643	DDB_G0291568	3.38007	dnaja1	N/A	DnaJ homolog subfamily A member 1	10.2	Stress response and cell rescue: stress response	conserved molecular chaperone, DnaJ homolog subfamily A member 1
VSE408	DDB_G0277491	2.45337	hspG12	hsp = Heat Shock Protein	heat shock protein Hsp20 domain-containing protein, putative alpha-crystallin-type heat shock protein	10.2	Stress response and cell rescue: stress response	N/A
VSA856	DDB_G0277119	2.45196	hspG8	hsp = Heat Shock Protein	heat shock protein Hsp20 domain-containing protein	10.2	Stress response and cell rescue: stress response	N/A
VSI350	DDB_G0276587	2.0407	hspG4	hsp = Heat Shock Protein	heat shock protein Hsp20 domain-containing protein	10.2	Stress response and cell rescue: stress response	N/A
VSG329	DDB_G0275079	1.58492	hspG1	hsp = Heat Phock Protein	heat shock protein Hsp20 domain-containing protein, putative alpha-crystallin-type heat shock protein	10.2	Stress response and cell rescue: stress response	N/A
SLA176	DDB_G0280057	2.05264	grp94	grp94 = Glucose-Regulated Protein 94	heat shock protein Hsp90 family protein	10.2	Stress response and cell rescue: Stress response	N/A
U48298	DDB_G0271916	1.80821	rtoA	rtoA = null mutant has aberrant RaTiO of prespore to prestalk cells	unknown	10.2	Stress response and cell rescue: Stress response	contains several repeats of a serine-rich motif, which catalyzes the fusion of phospholipid vesicles
SLJ376	DDB_G0292378	1.78257	fhbA	fhb = FlavoHemogloBin	flavohemoglobin	10.2	Stress response and cell rescue: Stress response	N/A
SLI842	DDB_G0283539	1.5763	crtA	crt = CalReTiculin	calreticulin	10.2	Stress response and cell rescue: Stress response	Ca2+-binding protein with chaperone activity in the endoplasmic reticulum
L43591	DDB_G0267400	2.01348	hspD	hsp = Heat Shock Protein	heat shock protein Hsp90 family protein	10.2	Stress response and cell rescue: stress response	N/A
SLH345	DDB_G0280037	1.74803	ddj1	ddj1 = Dictyostelium DnaJ homolog 1	heat shock protein	10.2	Stress response and cell rescue: stress response	DnaJ homolog with dual localization in the cytoplasm and cortex
SLK865	DDB_G0290187	1.71457	hspH	hsp = Heat Shock Protein	heat shock protein Hsp70 family protein	10.2	Stress response and cell rescue: stress response	regulated by the MADS-box transcription factor SrfA during development
VSH619	DDB_G0272783	3.40793	rliA	rli = Repressed after Legionella Infection	major facilitator superfamily protein	10.2	Stress response and cell rescue: Stress response	twelve transmembrane domain protein that may act as a transporter
VSB437	DDB_G0292404	1.51022	sti1	sti1 = ortholog of STress-Induced-phosphoprotein 1	tetratricopeptide-like helical domain-containing protein (TPR), stress-induced-phosphoprotein 1	10.2	Stress response and cell rescue: stress response	ortholog of S. cerevisiae STI1 and H. sapiens STIP1
SSM696	DDB_G0276899	1.57331	DDB_G0276899	N/A	glutathione S-transferase domain-containing protein, thioredoxin fold domain-containing protein	10.4	Stress response and cell rescue: detoxification	conserved hypothetical protein
SLK507	DDB_G0291314	1.72248	DDB_G0291314	N/A	AAA ATPase domain-containing protein, putative endopeptidase Clp	10.6	Stress response and cell rescue: other	highly similar to plant HSP101
SLI845	DDB_G0289047	2.30725	DDB_G0289047	N/A	AAA ATPase domain-containing protein, putative endopeptidase Clp	10.6	Stress response and cell rescue: other	highly similar to bacterial ClpB
VSI382	DDB_G0271980	1.55984	rabR	N/A	Rab GTPase	11.3	Signal transduction: G-proteins	N/A
VSH767	DDB_G0276455	1.79363	gpaG	gpaG = G-Protein Alpha 7	G-protein subunit alpha 7	11.3	Signal transduction: G-proteins	N/A
Y10159	DDB_G0291978	1.92185	xacA	xac = eXchange and Activating factor for raC	pleckstrin homology (PH) domain-containing protein	11.4	Signal tranduction: Regulation of G-protein activity	contains a RhoGAP domain, an SH3 domain, and two RhoGEF domains separated by a PH domain
VSF713	DDB_G0288131	2.63873	cmbB	cmb = CalModulin Binding	calmodulin-binding protein CmbB	11.7	Signal transduction: Other	calmodulin-binding protein comprised of tandem repeats of newly identified IP22 motifs, which occur in mimivirus and <i>Dictyostelium</i>
L75794	DDB_G0287585	1.73326	rgaA	rga = RasGA</b>p<br>iqg = IQGap	Ras GTPase-activating-like protein rgaA	11.7	Signal transduction: Other	N/A
SSL817	DDB_G0272795	2.27022	3B-1	N/A	prespore-specific protein	12.2	Multicellular organization: Cytodifferentiation	expressed in prespore cells
SSB372	DDB_G0292808	2.43618	cspB	csp = Culmination-Specific Protein	culmination specific protein 45D	12.3	Multicellular organization: Morphogenesis	transcriptionally regulated by SrfA and StkA
SLE355	DDB_G0281535	1.85544	DDB_G0281535_RTE	RTE = RetroTransposable Element	Skipper GAG-PRO-POL	13.1	Retrotransposon and plasmid proteins: retrotransposon and plasmid proteins	long terminal repeat -retrotransposon Skipper GAG-PRO-POL
VSK187	DDB_G0267252	2.09606	DDB_G0267252	N/A	N/A	14.1	Classification uncertain: Classification uncertain	N/A
VSB835	DDB_G0280819	1.92146	aoxA	N/A	N/A	14.1	Classification uncertain: Classification uncertain	N/A
VSE619	DDB_G0269284	4.73933	DDB_G0269284	N/A	DUF926 family protein	14.1	Classification uncertain: Classification uncertain	similar to D. purpureum protein
SSL134	DDB_G0276769	2.28645	DDB_G0276769	N/A	N/A	14.1	Classification uncertain: Classification uncertain	N/A
VSH374	DDB_G0274495	2.25513	DDB_G0274495	N/A	HTTM domain-containing protein	14.1	Classification uncertain: Classification uncertain	contains one HTTM (horizontally transferred transmembrane) domain
SLB778	DDB_G0269594	1.89325	DDB_G0269594	N/A	N/A	14.1	Classification uncertain: Classification uncertain	N/A
VSJ758	DDB_G0276361	1.50155	DDB_G0276361	N/A	unknown	14.1	Classification uncertain: Classification uncertain	N/A
SSD831	DDB_G0272098	1.83759	DDB_G0272098	N/A	TNF receptor-associated factor 5	14.1	Classification uncertain: Classification uncertain	N/A
SSC351	DDB_G0289519	2.0159	DDB_G0289519	N/A	N/A	14.1	Classification uncertain: Classification uncertain	N/A
VSI505	DDB_G0276271	1.83515	DDB_G0276271	N/A	N/A	14.1	Classification uncertain: Classification uncertain	N/A
SSD123	DDB_G0269940	1.76214	osbC	osbC = OxySterol Binding family protein, member 3	oxysterol binding family protein, member 3	14.1	Classification uncertain: Classification uncertain	similar to oxysterol binding protein, however, does not contain consensus binding site
SLA522	DDB_G0275981	1.60344	DDB_G0275981	N/A	unknown	14.1	Classification uncertain: Classification uncertain	contains no functional domains and is not similar to any other protein
VSI715	DDB_G0270132	1.59687	DDB_G0270132	N/A	N/A	14.1	Classification uncertain: Classification uncertain	N/A
SSC543	DDB_G0271376	1.56296	DDB_G0271376	N/A	N/A	14.1	Classification uncertain: Classification uncertain	N/A
VSE407	DDB_G0287201	1.54564	DDB_G0287201	N/A	N/A	14.1	Classification uncertain: Classification uncertain	N/A
SLK481	DDB_G0277383	1.53887	DDB_G0277383	N/A	N/A	14.1	Classification uncertain: Classification uncertain	N/A
VSK389	DDB_G0288697	1.92618	DDB_G0288697	N/A	N/A	14.1	Classification uncertain: Classification uncertain	N/A
SLH683	DDB_G0282061	2.12344	DDB_G0282061	N/A	N/A	14.2	Classification uncertain: No hits to KW list	N/A
SLE224	DDB_G0277253	1.72025	mscS	mscS = MechanoSensitive Channel	mechanosensitive ion channel domain-containing protein	14.2	Classification uncertain: No hits to KW list	contains mechanosensitive (MS) channel domain which provides protection against hypo-osmotic shock
SSA155	DDB_G0284041	1.61952	rcdII	rcd = Random cDNA clone	PH domain-containing protein	14.2	Classification uncertain: No hits to KW list	N/A
VSG570	DDB_G0281281	1.54348	DDB_G0281281	N/A	N/A	15.1	Unclassified proteins: No blast hits	N/A
SLH746	NONE	2.40277	N/A	N/A	N/A	15.1	Unclassified proteins: No blast hits	N/A
VSK348	NONE	2.20592	N/A	N/A	N/A	15.1	Unclassified proteins: No blast hits	N/A
SSL857	NONE	1.91675	N/A	N/A	N/A	15.1	Unclassified proteins: No blast hits	N/A
VSJ504	NONE	1.81704	N/A	N/A	N/A	15.1	Unclassified proteins: No blast hits	N/A
SSB214	NONE	1.73718	N/A	N/A	N/A	15.1	Unclassified proteins: No blast hits	N/A
VSH474	DDB_G0287257	1.70764	DDB_G0287257	N/A	unknown	15.1	Unclassified proteins: No blast hits	N/A
VSH280	NONE	1.51478	N/A	N/A	N/A	15.1	Unclassified proteins: No blast hits	N/A
SSJ217	DDB_G0270330	4.01387	DDB_G0270330	N/A	unknown	15.1	Unclassified proteins: No blast hits	nearly identical to DDB_G0270366

## Sheet: Sheet2
Downregulated genes
Gene ID	DDB_G	Fold change	Gene Name	Name Description	Gene Product	Yeast Category	yeast classification	Description
M91383	DDB_G0294489	0.64	trxC	trx = ThioRedoXin	thioredoxin	1.2	Metabolism: nitrogen and sulfur metabolism	small disulphide-containing redox protein that serves as a general protein disulphide oxidoreductase
SLI421	DDB_G0273069	0.54	ndkC-1	ndkC = Nucleoside Diphosphate Kinase, Cytosolic	nucleoside diphosphate kinase, NDP kinase	1.3	Metabolism: nucleotide metabolism	catalyzes the phosphorylation of nucleoside or deoxynucleoside diphosphates into the corresponding triphosphates
SLB406	DDB_G0281325	0.65	DDB_G0281325	N/A	alkaline phosphatase-like protein	1.4	Metabolism: phosphate metabolism	similar to protein in D. purpureum and in the see anemone N. vectensis
SSA709	DDB_G0268374	0.43	dcd2B	dcd = Dictyostelium CeramiDase	neutral/alkaline nonlysosomal ceramidase family protein	1.6	Metabolism: lipid, fatty-acid and isoprenoid metabolism	N/A
VSI417	DDB_G0278295	0.61	DDB_G0278295	N/A	putative phospholipid transfer protein, ML domain-containing protein	1.6	Metabolism: lipid, fatty-acid and isoprenoid metabolism	contains one ML (MD-2-related lipid recognition) domain
SLE621	DDB_G0285211	0.64	fadA	fad = Fatty Acid Desaturase	delta 5 fatty acid desaturase	1.6	"Metabolism: lipid, fatty-acid and isoprenoid metabolism"	contains the histidine box motif characteristic of fatty acid desaturases
SLJ753	DDB_G0269106	0.51	cahA	N/A	carbonic anhydrase	1.7	Metabolism: other	N/A
SSM734	DDB_G0283137	0.64	enoA	eno = ENOlase	enolase A	2.1	Energy: glycolysis and gluconeogenesis	catalyzes the reaction 2-phospho-D-glycerate <=> phosphoenolpyruvate + H<sub>2</sub>O
SLB626	DDB_G0294052	0.57	nad11	nad11 = NADH dehydrogenase subunit 11	NADH:ubiquinone oxidoreductase 80 kDa subunit, NADH dehydrogenase subunit 11, NADH dehydrogenase (ubiquinone) Fe-S protein 1	2.4	Energy: respiration	subunit of NADH dehydrogenase, which catalyzes the reaction NADH + H<sup>+</sup> + ubiquinone <=> NAD<sup>+</sup> + ubiquinol
VSD254	DDB_G0288349	0.61	rpl35	rpl = Ribosomal Protein Large subunit	S60 ribosomal protein L35	4.1	Translation: ribosomal proteins	protein component of the large (60S) ribosomal subunit
SLC806	DDB_G0289877	0.64	rps9	rps9 = Ribosomal Protein Small subunit 9	ribosomal protein 1024, 40S ribosomal protein S9	4.1	Translation: ribosomal proteins	protein component of the small (40S) ribosomal subunit
X15710	DDB_G0274113	0.65	rpl8	rpl = Ribosomal Protein Large subunit	60S ribosomal protein L8	4.1	Translation: ribosomal proteins	protein component of the large (60S) ribosomal subunit
U78756	DDB_G0293000	0.65	rps3	rps = Ribosomal Protein Small subunit	40S ribosomal protein S3	4.1	Translation: ribosomal proteins	protein component of the small (40S) ribosomal subunit
SLG566	DDB_G0273983	0.59	rpl15-2	rpl = Ribosomal Protein Large subunit	S60 ribosomal protein L15	4.1	Translation: ribosomal proteins	protein component of the large (60S) ribosomal subunit
VSG238	DDB_G0294068	0.65	DidioMp27	N/A	ribosomal protein S3, C-terminal domain-containing protein	4.1	Translation: ribosomal proteins	contains the C terminus domain of the ribosomal S3 subunits
SLB608	DDB_G0269134	0.63	efaAI	N/A	elongation factor 1 alpha, elongation factor 1a	4.2	Translation: translation factors	elongation factor 1 alpha, one of two genes coding for the same protein
L09720	DDB_G0291235	0.6	ranA	N/A	GTP-binding nuclear protein Ran	5.2	Protein destination: protein targeting, sorting and translocation	N/A
SSC496	DDB_G0272340	0.58	DDB_G0272340	N/A	N/A	5.3	Protein destination: protein modification	N/A
SSM682	DDB_G0278721	0.39	cprD	cpr = Cysteine PRoteinase	cysteine proteinase 4	5.5	Protein destination: proteolysis	N/A
L36205	DDB_G0272815	0.46	cprE	cpr = Cysteine PRoteinase	cysteine proteinase 5	5.5	Protein destination: proteolysis	N/A
SLF133	DDB_G0291191	0.65	DDB_G0291191	N/A	cysteine protease	5.5	Protein destination: Proteolysis	highly similar to Dictyostelium cprA
SSA625	DDB_G0291081	0.62	pefA	pef = Penta-EF-hand, alg = Apoptosis-Linked Gene	penta EF hand calcium binding protein	5.5	Protein destination: Proteolysis	similar to mammalian apoptosis component ALG-2
AF157836	DDB_G0269186	0.65	snpC	snpC = Soluble NSF attachment Protein gamma	soluble NSF attachment protein gamma isoform	6.4	Cellular biogenesis and organization: intracellular transport vesicles	N/A
SLE447	DDB_G0283389	0.55	rhgA	rhg = RHesus-like Glycoprotein	Rh-like protein/ammonium transporter, Rhesus-like glycoprotein	7.1	Transport facilitation: ion	similar to human Rh50 protein, a glycoprotein present on the surface of red blood cells
SSH740	DDB_G0274381	0.59	vatP	vatP = V ATPase Proteolipid subunit	vacuolar ATPase proteolipid subunit	7.1	Transport facilitation: ion	ortholog of the mammalian V-type proton ATPase 16 kDa proteolipid subunit, the proton-conducting pore forming subunit of the vacuolar ATP synthase that generates an acidic environment in several intracellular compartments
SLD112	DDB_G0277401	0.55	vatB	vatB = V ATPase B subunit	vacuolar ATPase subunit B	7.1	Transport facilitation: ion	ortholog of the B subunit of vacuolar ATP synthase that generates an acidic environment in several intracellular compartments
U49169	DDB_G0287127	0.59	vatA	vatA = V ATPase A subunit	vacuolar ATPase subunit A	7.1	Transport facilitation: ion	ortholog of the A subunit of vacuolar ATP synthase that generates an acidic environment in several intracellular compartments
L41839	DDB_G0284473	0.65	vatC	vatC = V ATPase C subunit	vacuolar ATPase subunit C	7.1	Transport facilitation: ion	ortholog of the C subunit of vacuolar ATP synthase that generates an acidic environment in several intracellular compartments
SLK746	DDB_G0291858	0.66	vatM	vatM = V ATPase Membrane subunit	vacuolar proton ATPase 100-kDa subunit	7.1	Transport facilitation: ion	ortholog of the mammalian V-type proton ATPase 116 kDa subunit a, the transmembrane subunit of the vacuolar ATP synthase that generates an acidic environment in several intracellular compartments
U13150	DDB_G0273071	0.55	vatD-1	vatD = V ATPase D subunit	vacuolar ATPase subunit D	7.1	Transport facilitation: ion	ortholog of the D subunit of vacuolar ATP synthase that generates an acidic environment in several intracellular compartments; V-ATPases consist of peripheral (V1) and membrane integral (V0) heteromultimeric complexes; the D subunit is part of the V1 subunit; there is a second copy of this gene, vatD-2
VSC891	DDB_G0291980	0.64	abcA9	ABC =ATP-Binding Cassette	ABC transporter A family protein	7.9	Transport facilitation: Other	half transporter, consisting of one ABC domain and one transmembrane domain
SSC416	DDB_G0272550	0.66	DDB_G0272550	N/A	putative peptide/oligopeptide transporter	7.9	Transport facilitation: Other	belongs to the POT (proton-dependent oligopeptide transport) family
SSB534	DDB_G0282143	0.53	hatB	N/A	actin binding protein, hisactophilin II	9.2	Movement: cytoskeletal organization	histidine-rich, pH-dependent, actin binding protein
VSC762	DDB_G0293522	0.57	ponA	pon = PONticulin	actin binding protein, ponticulin	9.2	Movement: cytoskeletal organization	anchors the cortical actin cytoskeleton to the plasma membrane
X54062	DDB_G0289599	0.63	comA	com = COMitin	actin binding protein, comitin, mannose binding lectin, B_lectin	9.2	Movement: cytoskeletal organization	connects the actin cytoskeleton to the Golgi apparatus
SSF615	DDB_G0275119	0.51	alyB	aly = Amoeba LYsozyme	lysozyme	10.2	Stress response and cell rescue: Stress response	member of a new lysozyme class
SSK432	DDB_G0282153	0.6	aplH	apl = AmoebaPore-Like	amoebapore-like protein H	10.2	Stress response and cell rescue: Stress response	N/A
U64319	DDB_G0287031	0.57	gpaC	gpaC = G-Protein Alpha 3	G-protein subunit alpha 3	11.3	Signal transduction: G-proteins	subunit of the heterotrimeric G protein that has GTPase activity; has N-terminal pleckstrin homology (PH) domain
SLJ823	DDB_G0277853	0.61	ecmA	ecm = ExtraCellular Matrix protein	extracellular matrix protein ST430	12.2	Multicellular organization: Cytodifferentiation	composed of approx. 70 copies of a 24-amino-acid cysteine-rich repeat
SLG565	DDB_G0273875	0.37	cf50-2	cf = Counting Factor	component of the counting factor (CF) complex	12.2	Multicellular organization: Cytodifferentiation	component of the counting factor complex, which includes CF60, CF50, CF45-1, and CtnA (countin)
SSB285	DDB_G0276475	0.56	cfaC	cfa = Counting Factor-Associated	counting factor associated protein	12.2	Multicellular organization: Cytodifferentiation	N/A
U48706	DDB_G0287587	0.66	smlA	sml = SMaLl aggregates	unknown	12.2	Multicellular organization: Cytodifferentiation	cytosolic protein present in vegetative and developing cells
SLB855	DDB_G0273919	0.39	dscA-2	dscA = DiSCoidin Alpha subunit	discoidin I, alpha chain	12.3	Multicellular organization: Morphogenesis	there is a second copy of this gene, <a href="/db/cgi-bin/gene_page.pl?primary_id=DDB_G0273063"><i>dscA-1</i></a>
SSL850	DDB_G0270214	0.56	DD7-1	N/A	galactose-binding domain-containing protein	12.3	Multicellular organization: Morphogenesis	similar to discoidin I
J01284	DDB_G0273065	0.34	dscC-1	dscC = DiSCoidin GAMMA subunit	discoidin I, C chain and B chain	12.3	Multicellular organization: Morphogenesis	there is a second copy of this gene, dscC-2
SLI455	DDB_G0282083	0.64	DDB_G0282083_TE	TE = Transposable Element	Tdd-4	13.1	Retrotransposon and plasmid proteins: retrotransposon and plasmid proteins	putative DNA transposon Tdd-4
SLJ671	DDB_G0282051	0.66	DDB_G0282051_RTE	RTE = RetroTransposable Element	TRE5-A ORF1	13.1	Retrotransposon and plasmid proteins: retrotransposon and plasmid proteins	ORF1 of tRNA-specific non-long terminal repeat retrotransposon TRE5-A
SLI627	DDB_G0272554	0.53	DDB_G0272554_RTE	RTE = RetroTransposable Element	DIRS1 ORF2 fragment	13.1	Retrotransposon and plasmid proteins: retrotransposon and plasmid proteins	ORF2 protein fragment of DIRS1 retrotransposon; refer to Genbank M11339 for full-length element
SSD822	DDB_G0281447	0.61	DDB_G0281447	N/A	N/A	14.1	Classification uncertain: Classification uncertain	N/A
VSC750	DDB_G0281399	0.63	DDB_G0281399	N/A	N/A	14.1	Classification uncertain: Classification uncertain	N/A
SSI876	DDB_G0282815	0.5	DDB_G0282815	N/A	unknown	14.1	Classification uncertain: Classification uncertain	similar to smlA
SSB652	DDB_G0284109	0.52	DDB_G0284109	N/A	N/A	14.1	Classification uncertain: Classification uncertain	N/A
SSM847	DDB_G0290885	0.56	DDB_G0290885	N/A	unknown	14.1	Classification uncertain: Classification uncertain	conserved <i>Dictyostelium</i> protein, contains a putative signal sequence
VSH303	DDB_G0277729	0.57	DDB_G0277729	N/A	unknown	14.1	Classification uncertain: Classification uncertain	similar to cfaA
SSD654	DDB_G0278541	0.58	DDB_G0278541	N/A	membrane bound O-acyl transferase family protein	14.1	Classification uncertain: Classification uncertain	MBOAT family protein, membrane proteins that contains a variety of acyltransferase enzymes
VSB882	DDB_G0272030	0.63	DDB_G0272030	N/A	N/A	14.1	Classification uncertain: Classification uncertain	N/A
VSE332	DDB_G0281037	0.65	DDB_G0281037	N/A	N/A	14.1	Classification uncertain: Classification uncertain	N/A
VSK256	DDB_G0277185	0.66	DDB_G0277185	N/A	N/A	14.1	Classification uncertain: Classification uncertain	N/A
SLD432	DDB_G0279985	0.64	DDB_G0279985	N/A	putative transmembrane protein	14.1	Classification uncertain: Classification uncertain	conserved hypothetical protein
SSA728	DDB_G0272809	0.42	DDB_G0272809	N/A	N/A	14.1	Classification uncertain: Classification uncertain	N/A
VSE554	DDB_G0272720	0.49	DDB_G0272720	N/A	unknown	14.1	Classification uncertain: Classification uncertain	highly similar to DDB_G0272947 and DDB_G0272718
SSA452	DDB_G0284063	0.62	DDB_G0284063	N/A	N/A	14.1	Classification uncertain: Classification uncertain	N/A
SLF225	DDB_G0282077	0.64	DDB_G0282077	N/A	N/A	14.1	Classification uncertain: Classification uncertain	N/A
VSH793	DDB_G0274551	0.65	rcdBB	N/A	random cDNA clone veg113	14.1	Classification uncertain: Classification uncertain	N/A
SSB420	DDB_G0283153	0.53	cbpD1	cbp = Calcium-Binding Protein	calcium-binding protein	14.1	Classification uncertain: Classification uncertain	contains four EF-hands
VSI588	NONE	0.36	N/A	N/A	N/A	15.1	Unclassified proteins: No blast hits	N/A
VSB330	NONE	0.56	N/A	N/A	N/A	15.1	Unclassified proteins: No blast hits	N/A
VSI857	NONE	0.59	N/A	N/A	N/A	15.1	Unclassified proteins: No blast hits	N/A
VSB639	DDB_G0272238	0.52	DDB_G0272238	N/A	unknown	15.1	Unclassified proteins: No blast hits	N/A
VSH780	DDB_G0280323	0.65	DDB_G0280323	N/A	unknown	15.1	Unclassified proteins: No blast hits	contains no functional domains and is not similar to any other protein
